# Supplementary material for: Designing a Placebo Microneedle Stamp: Modeling and Validation in a Clinical Control Trial
Source: Pharmaceutics. 2024 Mar 14;16(3):395. doi: 10.3390/pharmaceutics16030395 (PMC10975904; doi:10.3390/pharmaceutics16030395)
Supplement: Supplementary file 1 [file pharmaceutics-16-00395-s001.zip]

Archive with 1 entries (1 files):
- pharmaceutics-2888072-supplementary.pdf
